# Supplementary material for: Reduced efficacy of a Src kinase inhibitor in crowded protein solution
Source: Nat Commun. 2021 Jul 2;12:4099. doi: 10.1038/s41467-021-24349-5 (PMC8253829; doi:10.1038/s41467-021-24349-5)
Supplement: Supplementary file 7 — Source Data [file 41467_2021_24349_MOESM7_ESM.xlsx]

## Sheet: Figure01
Figure 1 : Spatial distribution function (SDF) around c-Src kinase
The raw data are available at https://github.com/RikenSugitaLab/Reduced-Efficacy-of-Src-Kinase-Inhibitor/blob/master/MainText/figure01

## Sheet: Figure02
Figure 2 : Probability of finding PP1 per unit protein surface area on the surface regions of c-Src kinase and BSA
# column-1 : protein volume fraction (%)
# column-2 : PP1 probability on c-Src per unit surface
# column-3 : SEM of column-2
# column-4 : PP1 probability on BSA per unit surface
# column-5 : SEM of column-4
#
0	14.7439	0.69175	0	0
10.8353	12.1189	1.1839	10.3695	0.58643
16.8393	8.08185	2.28518	7.51473	0.42641
29.6335	6.09355	3.17772	4.2099	0.20612

## Sheet: Figure03
Figure 3 : Enzyme activity
Figure 3a							Figure 3a
# Experimental data for enzymatic activity (DMSO concentration is 0.2%)							# Experimental data for enzymatic activity (DMSO concentration is 1.0%)
#							#
# column-1 : PP1 concentration (nM)							# column-1 : PP1 concentration (nM)
# column-2 : Enzyme activity w/o BSA (%)							# column-2 : Enzyme activity w/o BSA (%)
# column-3 : SDM of column-2 (%)							# column-3 : SDM of column-2 (%)
# column-4 : Enzyme activity at 100 mg/ml BSA (%)							# column-4 : Enzyme activity at 100 mg/ml BSA (%)
# column-5 : SDM of column-4 (%)							# column-5 : SDM of column-4 (%)
#							#
0	100	4	100	7
0.152588	106	11	117	4			0.152588	106.23	2.77	96.56	3.21
0.610352	101	8	109	3			0.610352	100.5	4.28	91.67	3.23
2.44141	94	4	109	0			2.44141	106.7	1.88	100.52	4.31
9.76562	79	2	110	5			9.76562	95.81	4.75	99.55	8.87
39.0625	49	4	96	4			39.0625	78.47	2.51	104	4.22
156.25	26	2	74	2			156.25	34.88	0.85	99.49	7.61
625	15	1	41	1			625	13.6	0.26	94.62	4.73
2500	4	0	15	0			2500	6.2	1.34	69.48	3.49
10000	5	0	12	1			10000	0.35	0.87	30.29	1.74
# Fitting curve for enzymatic activity (DMSO concentration is 0.2%)							# Fitting curve for enzymatic activity (DMSO concentration is 1.0%)
#							#
# column-1 : PP1 concentration (nM)							# column-1 : PP1 concentration (nM)
# column-2 : Enzyme activity w/o BSA (%)							# column-2 : Enzyme activity w/o BSA (%)
# column-3 : Enzyme activity at 100 mg/ml BSA (%)							# column-3 : Enzyme activity at 100 mg/ml BSA (%)
0.1	99.3869	99.9882					0.1	99.9823
0.177828	99.0136	99.9782					0.177828	99.9639
0.316228	98.4165	99.9597					0.316228	99.9262
0.562341	97.4674	99.9253					0.562341	99.8493
1	95.9725	99.8618					1	99.6925
1.77828	93.6528	99.7445					1.77828	99.3735
3.16228	90.1343	99.528					3.16228	98.7276
5.62341	84.9782	99.1297					5.62341	97.4333
10	77.7915	98.4006					10	94.8903
17.7828	68.4432	97.0787					17.7828	90.0844
31.6228	57.3189	94.7227					31.6228	81.6331
56.2341	45.4014	90.6498					56.2341	68.4975
100	33.9885	83.9655					100	51.544
177.828	24.1743	73.8796					177.828	34.2275
316.228	16.4862	60.4388					316.228	20.2923
562.341	10.8919	45.2107					562.341	11.0752
1000	7.03601	30.8295					1000	5.74307
1778.28	4.47658	19.4028					1778.28	2.89451
3162.28	2.81994	11.5068					3162.28	1.43729
5623.41	1.76503	6.56247					5623.41	0.708343
10000	1.10029	3.6549					10000	0.34779
17782.8	0.684156	2.00788					17782.8	0.170447
31622.8	0.42473	1.09463					31622.8	0.083458
56234.1	0.263416	0.594234					56234.1	0.0408463
100000	0.163268	0.321844					100000	0.0199868

## Sheet: Figure04
Figure 4 : Ligand-Binding Pathways
The raw data are available at https://github.com/RikenSugitaLab/Reduced-Efficacy-of-Src-Kinase-Inhibitor/blob/master/MainText/figure04

## Sheet: Figure05
Figure 5 : Gly82-Tyr86 distance distribution g(d)
# Gly82-Tyr86 distance distribution g(d) [-]
# column-1 : distance [A]
# column-2 : g(d) for dilute solution
# column-3 : g(d) for Src2BSA solution
# column-4 : g(d) for Src4BSA solution
# column-5 : g(d) for Src8BSA solution
#
0	0	0	0	0
0.2	0	0	0	0
0.4	0	0	0	0
0.6	0	0	0	0
0.8	0	0	0	0
1	0	0	0	0
1.2	0	0	0	0
1.4	0	0	0	0
1.6	0	0	0	0
1.8	0	0	0	0
2	0	0	0	0
2.2	0	0	0	0
2.4	0	0	0	0
2.6	0	0	0	0
2.8	0	0	0	0
3	0	0	0	0
3.2	0	0	0	0
3.4	0	0	0	0
3.6	0	0	0	0
3.8	0	0	0	0
4	0.0005873	5.6e-05	0	0
4.2	0.0068515	0.00056	0.0001389	0.0003062
4.4	0.100423	0.0135509	0.0074996	0.0023886
4.6	0.461397	0.113111	0.0597189	0.0194147
4.8	0.927296	0.409887	0.237626	0.0859271
5	0.951374	0.694679	0.466919	0.187655
5.2	0.636207	0.644115	0.501917	0.23953
5.4	0.335917	0.411062	0.379701	0.191146
5.6	0.159933	0.205951	0.211377	0.119796
5.8	0.0747788	0.098328	0.108605	0.0668186
6	0.0340615	0.0555475	0.061941	0.0365022
6.2	0.0272101	0.0344372	0.0361091	0.0218646
6.4	0.016052	0.0290616	0.0223599	0.0184348
6.6	0.0111581	0.0326453	0.0165269	0.0140864
6.8	0.0119411	0.0475401	0.0194434	0.01623
7	0.016052	0.0721781	0.0162491	0.0195372
7.2	0.0291676	0.111095	0.0249986	0.0325825
7.4	0.0565735	0.168602	0.0466641	0.063695
7.6	0.0933756	0.220062	0.100272	0.131922
7.8	0.13468	0.259035	0.180962	0.239898
8	0.164827	0.258363	0.278179	0.365879
8.2	0.190275	0.245652	0.353314	0.47857
8.4	0.186751	0.22555	0.389145	0.554759
8.6	0.142119	0.204943	0.375257	0.557822
8.8	0.101206	0.16569	0.329426	0.488186
9	0.058531	0.116023	0.245681	0.36986
9.2	0.0270143	0.07313	0.153603	0.237019
9.4	0.015269	0.0398128	0.0945781	0.129472
9.6	0.0070472	0.0182545	0.0565246	0.0742292
9.8	0.0035236	0.0099112	0.0395811	0.0404831
10	0.0035236	0.0061035	0.0354147	0.0295815
10.2	0.0037194	0.0049836	0.0311094	0.0301939
10.4	0.0045024	0.0038637	0.0343036	0.0417693
10.6	0.0031321	0.0030797	0.0319427	0.0418917
10.8	0.001566	0.0015119	0.0249986	0.0295202
11	0.0011745	0.0007839	0.0137492	0.0135352
11.2	0.0005873	0.0006159	0.0065274	0.0054508
11.4	0.0001958	0.000224	0.0031943	0.0022048
11.6	0	0	0.0012499	0.0009187
11.8	0	0	0.0009722	0.000245
12	0	0	0.0009722	0.0003675
12.2	0	0	0.0004166	6.12e-05
12.4	0	0	0.0005555	6.12e-05
12.6	0	0	0.0001389	0
12.8	0	0	0	6.12e-05
13	0	0	0	0
13.2	0	0	0	0.0001225
13.4	0	0	0.0001389	0
13.6	0	0	0	0
13.8	0	0	0	0
14	0	0	0	0
14.2	0	0	0	0
14.4	0	0	0	0
14.6	0	0	0	0
14.8	0	0	0	0
15	0	0	0	0
15.2	0	0	0	0
15.4	0	0	0	0
15.6	0	0	0	0
15.8	0	0	0	0
16	0	0	0	0
16	0	0	0	0

## Sheet: SI Figure02
Figure 2 : Root-mean-square-displacement (RMSD) of Ca atoms in c-Src kinase
The raw data are available at https://github.com/RikenSugitaLab/Reduced-Efficacy-of-Src-Kinase-Inhibitor/blob/master/SI/figure02

## Sheet: SI Figure03
Figure 3 : Time average of RMSD and RMSF
Figure a				Figure b
# column-1 : Protein volume fraction [%]				# column-1 : Residue number [-]
# column-2 : RMSD [A]				# column-2 : RMSF in Dilute [A]
# column-3 : SEM of column-2 [A]				# column-3 : RMSF in Src2BSA [A]
#				# column-4 : RMSF in Src4BSA [A]
0	2.69741	0.0791755		# column-5 : RMSF in Src8BSA [A]
10.8353	2.35029	0.109158		#
16.8393	2.38972	0.060854		2	6.062	10	4.02	4.396
29.6335	2.3519	0.0788938		3	4.79	9.759	4.096	3.989
				4	3.707	7.957	3.496	3.176
				5	3.136	5.818	3.019	2.872
				6	3.089	4.821	2.64	2.642
				7	2.897	3.916	3.031	2.801
				8	2.503	2.752	2.995	2.501
				9	2.116	2.259	2.528	2.105
				10	2.361	2.373	2.845	2.391
				11	2.341	2.289	2.85	2.432
				12	2.653	2.526	3.23	2.699
				13	2.737	2.59	3.33	2.778
				14	2.668	2.539	3.261	2.773
				15	2.679	2.564	3.191	2.692
				16	2.909	2.789	3.443	3.024
				17	3.054	2.926	3.551	3.042
				18	3.541	3.442	3.862	3.352
				19	3.956	3.822	4.155	3.507
				20	3.207	3.163	3.437	3.046
				21	2.697	2.668	3.156	2.974
				22	2.485	2.397	2.968	2.759
				23	2.189	2.108	2.602	2.295
				24	2.122	2.037	2.595	2.187
				25	2.068	1.99	2.536	2.05
				26	2.09	2.023	2.557	2.11
				27	2.116	2.12	2.563	2.113
				28	2.014	2.143	2.406	1.988
				29	2.505	2.792	3.027	2.511
				30	2.853	3.041	3.426	2.91
				31	2.723	2.858	3.169	2.858
				32	2.115	2.231	2.553	2.182
				33	1.972	2.002	2.396	1.954
				34	1.589	1.614	1.973	1.546
				35	1.608	1.602	1.975	1.582
				36	1.594	1.6	1.938	1.632
				37	1.756	1.738	2.025	1.837
				38	1.986	2.019	2.337	2.128
				39	2.308	2.309	2.738	2.457
				40	2.855	2.87	3.565	3.173
				41	3.48	3.479	4.057	3.834
				42	4.245	4.253	4.214	4.298
				43	4.573	4.768	4.29	4.58
				44	3.747	3.554	3.661	3.65
				45	3.123	2.991	3.388	3.083
				46	2.659	2.704	3.137	2.878
				47	2.67	2.878	3.088	2.837
				48	2.808	2.805	2.906	2.897
				49	2.394	2.556	2.524	2.38
				50	2.116	2.398	2.025	2.053
				51	1.939	1.857	2.235	2.132
				52	1.469	1.323	2.316	1.639
				53	1.247	1.175	1.912	1.315
				54	1.403	1.261	1.423	1.573
				55	1.061	0.896	1.036	1.217
				56	0.982	0.859	1.225	1.083
				57	1.231	1.038	1.35	1.292
				58	1.266	0.946	1.217	1.224
				59	1.107	0.792	0.948	0.911
				60	0.963	0.791	0.887	0.821
				61	0.72	0.644	0.714	0.629
				62	0.731	0.716	0.713	0.635
				63	0.544	0.521	0.562	0.498
				64	0.515	0.476	0.555	0.494
				65	0.602	0.587	0.675	0.637
				66	0.852	0.856	0.957	0.874
				67	0.925	0.939	1.039	0.946
				68	1.142	1.241	1.359	1.131
				69	1.26	1.399	1.471	1.259
				70	1.415	1.58	1.6	1.449
				71	1.758	2.031	2.126	1.885
				72	2.211	2.531	2.593	2.377
				73	2.35	2.656	2.628	2.486
				74	2.37	2.735	2.647	2.66
				75	2.28	2.605	2.622	2.614
				76	1.924	2.114	2.193	2.104
				77	1.634	1.753	1.926	1.753
				78	1.361	1.443	1.564	1.421
				79	1.222	1.315	1.517	1.269
				80	1.102	1.16	1.351	1.134
				81	1.14	1.174	1.385	1.144
				82	1.417	1.427	1.684	1.394
				83	0.734	0.692	0.721	0.707
				84	0.87	0.814	0.804	0.799
				85	0.851	0.785	0.781	0.768
				86	0.818	0.772	0.785	0.771
				87	0.688	0.639	0.688	0.66
				88	0.688	0.641	0.64	0.62
				89	0.869	0.806	0.75	0.786
				90	0.926	0.876	0.846	0.894

## Sheet: SI Figure04
Figure 4 : Distribution of c-Src kinase conformations
Tha raw data are available at https://github.com/RikenSugitaLab/Reduced-Efficacy-of-Src-Kinase-Inhibitor/tree/master/SI/figure04

## Sheet: SI Figure05
Figure 5 : SDF of PP1 around c-Src kinase
Tha raw data are available at https://github.com/RikenSugitaLab/Reduced-Efficacy-of-Src-Kinase-Inhibitor/tree/master/SI/figure05

## Sheet: SI Figure06
Figure 6 : SDF of Ca atoms in BSA around c-Src kinase
The raw data are available at https://github.com/RikenSugitaLab/Reduced-Efficacy-of-Src-Kinase-Inhibitor/tree/master/SI/figure06

[truncated: 15 more sheets: SI Figure07, SI Figure09, SI Figure10, SI Figure11, SI Figure14, SI Figure15, SI FIgure16, SI Figure17, SI Figure18, SI Figure19, SI Figure20, SI Figure21, SI Figure22, SI Figure23, SI Figure24]
